# Supplementary material for: HINT1 aggravates aortic aneurysm by targeting ITGA6/FAK axis in vascular smooth muscle cells
Source: J Clin Invest. 2025 Apr 8;135(11):e186628. doi: 10.1172/JCI186628 (PMC12126226; doi:10.1172/JCI186628)
Supplement: Supporting data values [file jci-135-186628-s298.xlsx]

## Sheet: Figure 1
Figure 1B	N=6
	HINT1/GAPDH
Control	1.12693
Control	1.0652
Control	0.288786
Control	0.461709
Control	1.40314
Control	1.65423
Aortic aneurysm	6.11157
Aortic aneurysm	7.16397
Aortic aneurysm	4.50485
Aortic aneurysm	4.91183
Aortic aneurysm	4.01053
Aortic aneurysm	3.32395
Figure 1C	N=6
	Relative HINT1mRNA expression
Control	1.04693
Control	0.912576
Control	0.916407
Control	0.319099
Control	1.25496
Control	2.85213
Aortic aneurysm	3.89812
Aortic aneurysm	4.81434
Aortic aneurysm	6.09299
Aortic aneurysm	8.00897
Aortic aneurysm	4.55703
Aortic aneurysm	6.49045
Figure 1E	N=6
	HINT1/Tubulin
Saline	0.872839
Saline	0.870827
Saline	0.663213
Saline	0.984178
Saline	1.60894
Saline	1.18779
Ang II	4.75931
Ang II	4.96122
Ang II	6.90644
Ang II	5.25956
Ang II	4.98875
Ang II	4.07829
Figure 1F	N=6
	Relative Hint1mRNA expression
Saline	1.04763
Saline	1.18091
Saline	0.97798
Saline	0.759064
Saline	1.00874
Saline	1.07941
Ang II	3.42129
Ang II	3.06302
Ang II	2.23837
Ang II	2.7156
Ang II	2.57324
Ang II	2.78299
Figure 1G	N=6
MASMCs
	Relative Hint1mRNA expression
PBS	0.940108
PBS	0.868479
PBS	1.22479
Ang II	2.99085
Ang II	3.58674
Ang II	3.38869
	Relative Hint1mRNA expression
PBS	0.826375
PBS	0.952786
PBS	1.27007
Ang II	3.14992
Ang II	3.37829
Ang II	3.56935
HASMCs
	Relative HINT1mRNA expression
PBS	1.37724
PBS	0.750126
PBS	0.967953
Ang II	2.53249
Ang II	2.68755
Ang II	2.45956
	Relative HINT1mRNA expression
PBS	1.02049
PBS	0.991558
PBS	0.988267
Ang II	3.05956
Ang II	2.43918
Ang II	2.26723
RASMCs
	Relative Hint1mRNA expression
PBS	0.90698
PBS	1.22598
PBS	0.899331
Ang II	4.15999
Ang II	4.05642
Ang II	3.70949
	Relative Hint1mRNA expression
PBS	1.09692
PBS	0.918375
PBS	0.992669
Ang II	4.10189
Ang II	4.38594
Ang II	3.42659
Figure 1H	N=6
MASMCs
	HINT1/Tubulin
PBS	1.20619
PBS	1.07445
PBS	0.71936
Ang II	2.97245
Ang II	4.00579
Ang II	4.42974
	HINT1/Tubulin
PBS	0.78165
PBS	0.952252
PBS	1.2661
Ang II	4.45449
Ang II	3.84612
Ang II	5.72958
HASMCs
	HINT1/Tubulin
PBS	0.803617
PBS	0.736423
PBS	1.45996
Ang II	3.97314
Ang II	3.91577
Ang II	3.23282
	HINT1/Tubulin
PBS	0.7454
PBS	0.548253
PBS	1.70635
Ang II	4.48055
Ang II	3.9501
Ang II	3.59014
RASMCs
	HINT1/Tubulin
PBS	0.929895
PBS	0.871774
PBS	1.19833
Ang II	5.42741
Ang II	5.93631
Ang II	5.87797
	HINT1/Tubulin
PBS	0.690606
PBS	1.19941
PBS	1.10998
Ang II	3.89113
Ang II	2.50702
Ang II	3.96096

## Sheet: Figure 2
Figure 2B	N=16
	Aortic aneurysm incidence (%)
Apoe-/-/Hint1f/f+Ang II	0.8125
Apoe-/-/Hint1SMKO+Ang II	0.1875
Figure 2C	N=12-16
	Maximal internal diameter (mm)
Apoe-/-/Hint1f/f+Saline	0.98367
Apoe-/-/Hint1f/f+Saline	0.900599
Apoe-/-/Hint1f/f+Saline	0.916281
Apoe-/-/Hint1f/f+Saline	1.00846
Apoe-/-/Hint1f/f+Saline	0.939411
Apoe-/-/Hint1f/f+Saline	1.00711
Apoe-/-/Hint1f/f+Saline	1.02283
Apoe-/-/Hint1f/f+Saline	0.979629
Apoe-/-/Hint1f/f+Saline	1.04903
Apoe-/-/Hint1f/f+Saline	0.954883
Apoe-/-/Hint1f/f+Saline	0.845859
Apoe-/-/Hint1f/f+Saline	0.99285
Apoe-/-/Hint1SMKO+Saline	0.997829
Apoe-/-/Hint1SMKO+Saline	0.906289
Apoe-/-/Hint1SMKO+Saline	1.00067
Apoe-/-/Hint1SMKO+Saline	0.967003
Apoe-/-/Hint1SMKO+Saline	1.00846
Apoe-/-/Hint1SMKO+Saline	0.983649
Apoe-/-/Hint1SMKO+Saline	0.94969
Apoe-/-/Hint1SMKO+Saline	0.957736
Apoe-/-/Hint1SMKO+Saline	1.02116
Apoe-/-/Hint1SMKO+Saline	1.01628
Apoe-/-/Hint1SMKO+Saline	1.05682
Apoe-/-/Hint1SMKO+Saline	1.06954
Apoe-/-/Hint1f/f+Ang II	1.7051
Apoe-/-/Hint1f/f+Ang II	1.49336
Apoe-/-/Hint1f/f+Ang II	1.88315
Apoe-/-/Hint1f/f+Ang II	1.54408
Apoe-/-/Hint1f/f+Ang II	2.3326
Apoe-/-/Hint1f/f+Ang II	1.46755
Apoe-/-/Hint1f/f+Ang II	1.58828
Apoe-/-/Hint1f/f+Ang II	2.23086
Apoe-/-/Hint1f/f+Ang II	1.92637
Apoe-/-/Hint1f/f+Ang II	1.5169
Apoe-/-/Hint1f/f+Ang II	1.30727
Apoe-/-/Hint1f/f+Ang II	1.28059
Apoe-/-/Hint1f/f+Ang II	1.31837
Apoe-/-/Hint1SMKO+Ang II	1.30727
Apoe-/-/Hint1SMKO+Ang II	1.27138
Apoe-/-/Hint1SMKO+Ang II	1.13716
Apoe-/-/Hint1SMKO+Ang II	1.373
Apoe-/-/Hint1SMKO+Ang II	1.3827
Apoe-/-/Hint1SMKO+Ang II	1.36491
Apoe-/-/Hint1SMKO+Ang II	1.06871
Apoe-/-/Hint1SMKO+Ang II	1.15937
Apoe-/-/Hint1SMKO+Ang II	1.11364
Apoe-/-/Hint1SMKO+Ang II	1.78069
Apoe-/-/Hint1SMKO+Ang II	1.61435
Apoe-/-/Hint1SMKO+Ang II	1.43663
Apoe-/-/Hint1SMKO+Ang II	1.23062
Apoe-/-/Hint1SMKO+Ang II	1.75391
Apoe-/-/Hint1SMKO+Ang II	1.20876
Apoe-/-/Hint1SMKO+Ang II	1.28416
Figure 2G	N=6
	Relative α-SMA expression	Relative SM22 expression	Relative Vimentin expression
Apoe-/-/Hint1f/f+Saline	1.14867	0.963343	0.883167
Apoe-/-/Hint1f/f+Saline	1.05046	1.0554	1.22954
Apoe-/-/Hint1SMKO+Saline	1.14284	0.882578	1.07212
Apoe-/-/Hint1SMKO+Saline	0.990106	0.846718	0.877511
Apoe-/-/Hint1f/f+Ang II	0.50529	0.214891	4.22425
Apoe-/-/Hint1f/f+Ang II	0.338733	0.134603	3.90321
Apoe-/-/Hint1SMKO+Ang II	0.817326	0.816275	2.05676
Apoe-/-/Hint1SMKO+Ang II	0.896695	0.753904	1.63475
	Relative α-SMA expression	Relative SM22 expression	Relative Vimentin expression
Apoe-/-/Hint1f/f+Saline	0.788198	1.00628	1.03816
Apoe-/-/Hint1f/f+Saline	0.940012	0.877177	1.25687
Apoe-/-/Hint1SMKO+Saline	0.821482	1.00939	1.24876
Apoe-/-/Hint1SMKO+Saline	0.846599	0.974368	1.41705
Apoe-/-/Hint1f/f+Ang II	0.45482	0.21776	4.2038
Apoe-/-/Hint1f/f+Ang II	0.222674	0.168091	3.67805
Apoe-/-/Hint1SMKO+Ang II	0.699573	0.62013	2.30915
Apoe-/-/Hint1SMKO+Ang II	0.845909	0.859606	1.83315
	Relative α-SMA expression	Relative SM22 expression	Relative Vimentin expression
Apoe-/-/Hint1f/f+Saline	0.983849	1.06488	0.721087
Apoe-/-/Hint1f/f+Saline	1.08881	1.03292	0.871173
Apoe-/-/Hint1SMKO+Saline	0.888353	1.1533	0.954115
Apoe-/-/Hint1SMKO+Saline	1.02542	1.09462	0.802909
Apoe-/-/Hint1f/f+Ang II	0.399516	0.522366	3.66852
Apoe-/-/Hint1f/f+Ang II	0.28114	0.498386	3.06156
Apoe-/-/Hint1SMKO+Ang II	0.709194	0.757908	1.77744
Apoe-/-/Hint1SMKO+Ang II	0.816718	0.860197	1.5426
Figure 2H	N=6
	Relative Tagln mRNA expression	Relative Acta2 mRNA expression	Relative Cnn1 mRNA expression	Relative Klf4 mRNA expression	Relative Opn mRNA expression	Relative Myh10 mRNA expression
Apoe-/-/Hint1f/f+Saline	0.57902	0.824673	1.00593	0.491574	1.26221	1.43023
Apoe-/-/Hint1f/f+Saline	1.19353	1.05418	1.06315	1.00187	1.37344	1.06778
Apoe-/-/Hint1f/f+Saline	0.940208	0.893308	0.939208	1.56758	1.45001	1.42608
Apoe-/-/Hint1f/f+Saline	1.19783	1.37753	0.902899	1.08668	0.685162	0.809434
Apoe-/-/Hint1f/f+Saline	1.06564	0.944683	1.03346	1.6929	0.964098	0.895114
Apoe-/-/Hint1f/f+Saline	1.20571	0.989495	1.06695	0.704106	0.602243	0.633737
Apoe-/-/Hint1SMKO+Saline	1.01367	0.815513	1.04042	0.762618	0.929293	1.41967
Apoe-/-/Hint1SMKO+Saline	1.07059	1.05798	0.954272	1.25401	0.766725	1.32188
Apoe-/-/Hint1SMKO+Saline	0.688125	0.957065	1.02691	0.466538	0.576903	0.808391
Apoe-/-/Hint1SMKO+Saline	1.15202	1.35235	1.01734	1.10027	1.1862	0.962158
Apoe-/-/Hint1SMKO+Saline	0.970123	0.823396	0.909454	0.855789	1.05851	0.69276
Apoe-/-/Hint1SMKO+Saline	0.907085	0.772486	1.10553	1.22186	1.42103	1.52212
Apoe-/-/Hint1f/f+Ang II	0.620212	0.547632	0.462872	2.04287	3.83412	3.66091
Apoe-/-/Hint1f/f+Ang II	0.404367	0.371794	0.267711	2.60757	2.32752	4.61051
Apoe-/-/Hint1f/f+Ang II	0.499925	0.291637	0.42626	3.29468	2.36018	2.83502
Apoe-/-/Hint1f/f+Ang II	0.299702	0.619323	0.518791	4.36435	2.75888	2.84302
Apoe-/-/Hint1f/f+Ang II	0.32544	0.499483	0.452658	2.77959	3.7719	3.88002
Apoe-/-/Hint1f/f+Ang II	0.423536	0.286913	0.365167	3.47109	2.37828	2.30491
Apoe-/-/Hint1SMKO+Ang II	0.632269	0.814237	0.860708	1.16019	2.52138	1.58126
Apoe-/-/Hint1SMKO+Ang II	0.799447	0.644332	1.04272	1.60044	1.40267	1.8945
Apoe-/-/Hint1SMKO+Ang II	0.903741	0.732647	1.00547	1.88515	1.59276	2.0091
Apoe-/-/Hint1SMKO+Ang II	0.828713	0.949993	0.811498	1.31416	1.1953	1.16842
Apoe-/-/Hint1SMKO+Ang II	0.644166	0.816228	0.780191	2.12803	1.94678	1.52346
Apoe-/-/Hint1SMKO+Ang II	0.833562	0.65941	1.0545	1.74629	1.35039	1.19767

## Sheet: Figure 3
Figure 3C	N=6
	Relative Itga6 mRNA expression	Relative Itga7 mRNA expression	Relative Itga8 mRNA expression	Relative Itgb8 mRNA expression
WT+PDGF-BB	0.982129	0.783057	0.874528	0.858529
WT+PDGF-BB	1.05415	1.3206	1.04497	1.26279
WT+PDGF-BB	0.965892	0.96702	1.09427	0.922392
WT+PDGF-BB	1.25768	1.13321	0.967034	0.910446
WT+PDGF-BB	0.722578	1.2254	1.15633	1.00302
WT+PDGF-BB	1.10039	0.720134	0.89429	1.09506
Hint1-/-+PDGF-BB	0.407045	0.815195	1.15991	1.06951
Hint1-/-+PDGF-BB	0.538289	0.775187	0.871671	0.847874
Hint1-/-+PDGF-BB	0.54978	0.968687	0.74471	1.26696
Hint1-/-+PDGF-BB	0.483978	1.11549	0.856225	0.924646
Hint1-/-+PDGF-BB	0.604565	1.34303	1.22332	0.838278
Hint1-/-+PDGF-BB	0.51412	1.37833	0.79557	0.986584
Figure 3D	N=6
	Relative Itga6 mRNA expression
WT	1.0631
WT	1.02568
WT	0.917096
WT	0.994723
WT	1.09059
WT	0.921802
WT+PDGF-BB	4.72946
WT+PDGF-BB	3.44694
WT+PDGF-BB	4.25135
WT+PDGF-BB	4.473
WT+PDGF-BB	3.95747
WT+PDGF-BB	3.15032
Hint1-/-	0.970185
Hint1-/-	1.03791
Hint1-/-	1.17414
Hint1-/-	0.91922
Hint1-/-	1.10564
Hint1-/-	1.02404
Hint1-/-+PDGF-BB	1.57279
Hint1-/-+PDGF-BB	1.96068
Hint1-/-+PDGF-BB	1.78903
Hint1-/-+PDGF-BB	1.76729
Hint1-/-+PDGF-BB	1.57691
Hint1-/-+PDGF-BB	2.01735
Figure 3E	N=6
	ITGA6/GAPDH
WT	0.774214
WT+PDGF-BB	3.48957
Hint1-/-	1.08313
Hint1-/-+PDGF-BB	1.58443
	ITGA6/GAPDH
WT	0.874691
WT+PDGF-BB	3.91643
Hint1-/-	0.957329
Hint1-/-+PDGF-BB	1.55229
	ITGA6/GAPDH
WT	1.05683
WT+PDGF-BB	3.93553
Hint1-/-	1.00226
Hint1-/-+PDGF-BB	1.41026
	ITGA6/GAPDH
WT	1.04619
WT+PDGF-BB	3.34236
Hint1-/-	0.855098
Hint1-/-+PDGF-BB	1.69742
	ITGA6/GAPDH
WT	1.19988
WT+PDGF-BB	4.08957
Hint1-/-	1.0364
Hint1-/-+PDGF-BB	1.65669
	ITGA6/GAPDH
WT	1.04819
WT+PDGF-BB	4.12443
Hint1-/-	1.50642
Hint1-/-+PDGF-BB	1.95775
Figure 3F	N=6
	Relative ITGA6 mRNA expression
siN	1.08651
siN	0.976825
siN	0.942214
siN	1.09393
siN	1.04468
siN	0.87504
siN+PDGF-BB	4.33241
siN+PDGF-BB	3.86774
siN+PDGF-BB	3.68942
siN+PDGF-BB	2.46407
siN+PDGF-BB	2.86146
siN+PDGF-BB	2.40715
siHINT1	0.861573
siHINT1	1.43122
siHINT1	1.13872
siHINT1	1.28765
siHINT1	0.962763
siHINT1	0.999412
siHINT1+PDGF-BB	1.79083
siHINT1+PDGF-BB	2.37401
siHINT1+PDGF-BB	1.78232
siHINT1+PDGF-BB	1.90698
siHINT1+PDGF-BB	1.15931
siHINT1+PDGF-BB	1.51299
Figure 3G	N=6
	ITGA6/GAPDH
siN	1.25965
siN+PDGF-BB	2.61112
siHINT1	1.34598
siHINT1+PDGF-BB	1.8681
	ITGA6/GAPDH
siN	0.764729
siN+PDGF-BB	2.79714
siHINT1	0.844454
siHINT1+PDGF-BB	1.6014
	ITGA6/GAPDH
siN	0.811324
siN	1.05143
siN+PDGF-BB	3.49034
siN+PDGF-BB	4.08273
siHINT1	1.28985
siHINT1	1.06892
siHINT1+PDGF-BB	1.73476
siHINT1+PDGF-BB	1.56469
	ITGA6/GAPDH
siN	1.01044
siN	1.10242
siHINT1	1.02181
siHINT1	1.18925
siN+PDGF-BB	3.76595
siN+PDGF-BB	4.47673
siHINT1+PDGF-BB	1.90095
siHINT1+PDGF-BB	1.89767
Figure 3H	N=6-8
	Relative Itga6 mRNA expression
Apoe-/-/Hint1f/f+Saline	1.02114
Apoe-/-/Hint1f/f+Saline	1.12811
Apoe-/-/Hint1f/f+Saline	0.808679
Apoe-/-/Hint1f/f+Saline	0.847188
Apoe-/-/Hint1f/f+Saline	1.1442
Apoe-/-/Hint1f/f+Saline	1.10739
Apoe-/-/Hint1SMKO+Saline	1.3018
Apoe-/-/Hint1SMKO+Saline	1.16333
Apoe-/-/Hint1SMKO+Saline	1.08174
Apoe-/-/Hint1SMKO+Saline	0.85056
Apoe-/-/Hint1SMKO+Saline	1.15508
Apoe-/-/Hint1SMKO+Saline	0.840086
Apoe-/-/Hint1f/f+Ang II	4.61843
Apoe-/-/Hint1f/f+Ang II	3.0046
Apoe-/-/Hint1f/f+Ang II	4.20176
Apoe-/-/Hint1f/f+Ang II	4.16808
Apoe-/-/Hint1f/f+Ang II	3.06529
Apoe-/-/Hint1f/f+Ang II	3.26547
Apoe-/-/Hint1f/f+Ang II	2.32472
Apoe-/-/Hint1f/f+Ang II	2.12171
Apoe-/-/Hint1SMKO+Ang II	1.99807
Apoe-/-/Hint1SMKO+Ang II	0.962444
Apoe-/-/Hint1SMKO+Ang II	2.34499
Apoe-/-/Hint1SMKO+Ang II	1.64913
Apoe-/-/Hint1SMKO+Ang II	1.55499
Apoe-/-/Hint1SMKO+Ang II	1.66316
Apoe-/-/Hint1SMKO+Ang II	1.81482
Apoe-/-/Hint1SMKO+Ang II	1.47631
Figure 3I	N=6
	ITGA6/GAPDH
Apoe-/-/Hint1f/f+Saline	0.789057
Apoe-/-/Hint1f/f+Saline	1.05876
Apoe-/-/Hint1SMKO+Saline	0.886535
Apoe-/-/Hint1SMKO+Saline	0.936646
Apoe-/-/Hint1f/f+Ang II	4.06805
Apoe-/-/Hint1f/f+Ang II	4.61579
Apoe-/-/Hint1SMKO+Ang II	2.5874
Apoe-/-/Hint1SMKO+Ang II	3.20226
	ITGA6/GAPDH
Apoe-/-/Hint1f/f+Saline	0.909058
Apoe-/-/Hint1f/f+Saline	1.08747
Apoe-/-/Hint1SMKO+Saline	0.942065
Apoe-/-/Hint1SMKO+Saline	1.31468
Apoe-/-/Hint1f/f+Ang II	4.46386
Apoe-/-/Hint1f/f+Ang II	3.69354
Apoe-/-/Hint1SMKO+Ang II	2.42391
Apoe-/-/Hint1SMKO+Ang II	1.9709
	ITGA6/GAPDH
Apoe-/-/Hint1f/f+Saline	0.940466
Apoe-/-/Hint1f/f+Saline	1.2152
Apoe-/-/Hint1SMKO+Saline	1.19149
Apoe-/-/Hint1SMKO+Saline	1.25298
Apoe-/-/Hint1f/f+Ang II	5.24715
Apoe-/-/Hint1f/f+Ang II	4.8053
Apoe-/-/Hint1SMKO+Ang II	2.63729
Apoe-/-/Hint1SMKO+Ang II	2.2841

## Sheet: Figure 4
Figure 4A	N=6
	ITGA6/GAPDH
Control	0.882082
Control	0.546714
Control	1.07495
Control	0.45776
Control	0.804378
Control	2.23412
Aortic aneurysm	8.52327
Aortic aneurysm	5.23358
Aortic aneurysm	4.44943
Aortic aneurysm	6.39996
Aortic aneurysm	8.04704
Aortic aneurysm	4.63625
Figure 4B	N=6
	Relative ITGA6 mRNA expression
Control	1.32143
Control	0.898341
Control	0.880947
Control	1.54218
Control	1.32575
Control	0.467701
Aortic aneurysm	4.0203
Aortic aneurysm	4.05491
Aortic aneurysm	6.29456
Aortic aneurysm	2.64375
Aortic aneurysm	4.81916
Aortic aneurysm	2.95116
Figure 4D	N=11
	Aortic aneurysm incidence (%)
Apoe-/-/Tagln-cre+Lenti-shNC+Ang II	0.818182
Apoe-/-/Tagln-cre+Lenti-shItga6+Ang II	0.272727
Figure 4E	N=6-10
	Maximal internal diameter (mm)
Apoe-/-/Tagln-cre+Lenti-shNC+Saline	0.894538
Apoe-/-/Tagln-cre+Lenti-shNC+Saline	1.08645
Apoe-/-/Tagln-cre+Lenti-shNC+Saline	0.900713
Apoe-/-/Tagln-cre+Lenti-shNC+Saline	0.956642
Apoe-/-/Tagln-cre+Lenti-shNC+Saline	0.993271
Apoe-/-/Tagln-cre+Lenti-shNC+Saline	0.976343
Apoe-/-/Tagln-cre+Lenti-shItga6+Saline	0.860503
Apoe-/-/Tagln-cre+Lenti-shItga6+Saline	0.932321
Apoe-/-/Tagln-cre+Lenti-shItga6+Saline	0.748019
Apoe-/-/Tagln-cre+Lenti-shItga6+Saline	0.864305
Apoe-/-/Tagln-cre+Lenti-shItga6+Saline	0.742644
Apoe-/-/Tagln-cre+Lenti-shItga6+Saline	0.867672
Apoe-/-/Tagln-cre+Lenti-shNC+Ang II	1.34127
Apoe-/-/Tagln-cre+Lenti-shNC+Ang II	2.15266
Apoe-/-/Tagln-cre+Lenti-shNC+Ang II	1.33338
Apoe-/-/Tagln-cre+Lenti-shNC+Ang II	2.26806
Apoe-/-/Tagln-cre+Lenti-shNC+Ang II	1.79446
Apoe-/-/Tagln-cre+Lenti-shNC+Ang II	2.01008
Apoe-/-/Tagln-cre+Lenti-shNC+Ang II	2.36616
Apoe-/-/Tagln-cre+Lenti-shNC+Ang II	2.11644
Apoe-/-/Tagln-cre+Lenti-shItga6+Ang II	1.74996
Apoe-/-/Tagln-cre+Lenti-shItga6+Ang II	1.1947
Apoe-/-/Tagln-cre+Lenti-shItga6+Ang II	0.935038
Apoe-/-/Tagln-cre+Lenti-shItga6+Ang II	1.15298
Apoe-/-/Tagln-cre+Lenti-shItga6+Ang II	1.24865
Apoe-/-/Tagln-cre+Lenti-shItga6+Ang II	1.01658
Apoe-/-/Tagln-cre+Lenti-shItga6+Ang II	1.20086
Apoe-/-/Tagln-cre+Lenti-shItga6+Ang II	1.15768
Apoe-/-/Tagln-cre+Lenti-shItga6+Ang II	1.53174
Apoe-/-/Tagln-cre+Lenti-shItga6+Ang II	1.25041
Figure 4I	N=6
	Relative α-SMA expression	Relative SM22 expression	Relative Vimentin expression
Apoe-/-/Tagln-cre+Lenti-shNC+Saline	0.980683	1.10394	0.916568
Apoe-/-/Tagln-cre+Lenti-shNC+Saline	1.0741	1.16874	1.17401
Apoe-/-/Tagln-cre+Lenti-shItga6+Saline	0.956713	1.03239	1.10405
Apoe-/-/Tagln-cre+Lenti-shItga6+Saline	0.882819	1.05282	1.37033
Apoe-/-/Tagln-cre+Lenti-shNC+Ang II	0.288699	0.525144	3.80768
Apoe-/-/Tagln-cre+Lenti-shNC+Ang II	0.246799	0.487352	3.95869
Apoe-/-/Tagln-cre+Lenti-shItga6+Ang II	0.760107	0.841389	2.34574
Apoe-/-/Tagln-cre+Lenti-shItga6+Ang II	0.674914	0.767851	2.08999
	Relative α-SMA expression	Relative SM22 expression	Relative Vimentin expression
Apoe-/-/Tagln-cre+Lenti-shNC+Saline	0.993686	0.995442	1.01714
Apoe-/-/Tagln-cre+Lenti-shNC+Saline	0.986279	0.898391	1.21125
Apoe-/-/Tagln-cre+Lenti-shItga6+Saline	1.02602	0.890134	1.06676
Apoe-/-/Tagln-cre+Lenti-shItga6+Saline	0.98788	0.896748	1.56684
Apoe-/-/Tagln-cre+Lenti-shNC+Ang II	0.344841	0.495602	4.27109
Apoe-/-/Tagln-cre+Lenti-shNC+Ang II	0.361538	0.489158	4.85195
Apoe-/-/Tagln-cre+Lenti-shItga6+Ang II	0.734897	0.680646	2.04856
Apoe-/-/Tagln-cre+Lenti-shItga6+Ang II	0.715719	0.804436	2.16387
	Relative α-SMA expression	Relative SM22 expression	Relative Vimentin expression
Apoe-/-/Tagln-cre+Lenti-shNC+Saline	0.912591	0.917281	0.911247
Apoe-/-/Tagln-cre+Lenti-shNC+Saline	1.05267	0.916202	0.769777
Apoe-/-/Tagln-cre+Lenti-shItga6+Saline	1.03898	0.891251	0.70159
Apoe-/-/Tagln-cre+Lenti-shItga6+Saline	0.85714	0.728997	0.653053
Apoe-/-/Tagln-cre+Lenti-shNC+Ang II	0.458665	0.339273	4.19182
Apoe-/-/Tagln-cre+Lenti-shNC+Ang II	0.313255	0.292668	5.22747
Apoe-/-/Tagln-cre+Lenti-shItga6+Ang II	0.852584	0.725248	2.74614
Apoe-/-/Tagln-cre+Lenti-shItga6+Ang II	0.915555	0.820107	2.8809

## Sheet: Figure 5
Figure 5B	N=6-16
	Aortic aneurysm incidence (%)
Apoe-/-/Tagln-cre+Lenti-Ctrl+Saline	0
Apoe-/-/Hint1SMKO+Lenti-Ctrl+Saline	0
Apoe-/-/Tagln-cre+Lenti-Itga6+Saline	0
Apoe-/-/Hint1SMKO+Lenti-Itga6+Saline	0
Apoe-/-/Tagln-cre+Lenti-Ctrl+Ang II	0.75
Apoe-/-/Hint1SMKO+Lenti-Ctrl+Ang II	0.25
Apoe-/-/Tagln-cre+Lenti-Itga6+Ang II	1
Apoe-/-/Hint1SMKO+Lenti-Itga6+Ang II	1
Figure 5C	N=6-16
	Maximal internal diameter (mm)
Apoe-/-/Tagln-cre+Lenti-Ctrl+Saline	0.928118
Apoe-/-/Tagln-cre+Lenti-Ctrl+Saline	0.976306
Apoe-/-/Tagln-cre+Lenti-Ctrl+Saline	0.991785
Apoe-/-/Tagln-cre+Lenti-Ctrl+Saline	0.861677
Apoe-/-/Tagln-cre+Lenti-Ctrl+Saline	0.876197
Apoe-/-/Tagln-cre+Lenti-Ctrl+Saline	1.05303
Apoe-/-/Hint1SMKO+Lenti-Ctrl+Saline	0.833692
Apoe-/-/Hint1SMKO+Lenti-Ctrl+Saline	1.04022
Apoe-/-/Hint1SMKO+Lenti-Ctrl+Saline	0.945811
Apoe-/-/Hint1SMKO+Lenti-Ctrl+Saline	0.781751
Apoe-/-/Hint1SMKO+Lenti-Ctrl+Saline	0.872169
Apoe-/-/Hint1SMKO+Lenti-Ctrl+Saline	0.886368
Apoe-/-/Tagln-cre+Lenti-Itga6+Saline	0.801315
Apoe-/-/Tagln-cre+Lenti-Itga6+Saline	0.82625
Apoe-/-/Tagln-cre+Lenti-Itga6+Saline	1.03521
Apoe-/-/Tagln-cre+Lenti-Itga6+Saline	0.887933
Apoe-/-/Tagln-cre+Lenti-Itga6+Saline	0.871358
Apoe-/-/Tagln-cre+Lenti-Itga6+Saline	0.915746
Apoe-/-/Hint1SMKO+Lenti-Itga6+Saline	0.848762
Apoe-/-/Hint1SMKO+Lenti-Itga6+Saline	1.00923
Apoe-/-/Hint1SMKO+Lenti-Itga6+Saline	1.05231
Apoe-/-/Hint1SMKO+Lenti-Itga6+Saline	0.948173
Apoe-/-/Hint1SMKO+Lenti-Itga6+Saline	0.768271
Apoe-/-/Hint1SMKO+Lenti-Itga6+Saline	1.03701
Apoe-/-/Tagln-cre+Lenti-Ctrl+Ang II	1.54368
Apoe-/-/Tagln-cre+Lenti-Ctrl+Ang II	1.09075
Apoe-/-/Tagln-cre+Lenti-Ctrl+Ang II	1.4531
Apoe-/-/Tagln-cre+Lenti-Ctrl+Ang II	1.71938
Apoe-/-/Tagln-cre+Lenti-Ctrl+Ang II	1.6624
Apoe-/-/Tagln-cre+Lenti-Ctrl+Ang II	1.36014
Apoe-/-/Tagln-cre+Lenti-Ctrl+Ang II	1.39913
Apoe-/-/Tagln-cre+Lenti-Ctrl+Ang II	1.36533
Apoe-/-/Tagln-cre+Lenti-Ctrl+Ang II	1.71932
Apoe-/-/Tagln-cre+Lenti-Ctrl+Ang II	1.66164
Apoe-/-/Tagln-cre+Lenti-Ctrl+Ang II	1.58169
Apoe-/-/Tagln-cre+Lenti-Ctrl+Ang II	1.53026
Apoe-/-/Tagln-cre+Lenti-Ctrl+Ang II	1.71231
Apoe-/-/Hint1SMKO+Lenti-Ctrl+Ang II	1.51872
Apoe-/-/Hint1SMKO+Lenti-Ctrl+Ang II	1.27645
Apoe-/-/Hint1SMKO+Lenti-Ctrl+Ang II	1.42225
Apoe-/-/Hint1SMKO+Lenti-Ctrl+Ang II	1.31961
Apoe-/-/Hint1SMKO+Lenti-Ctrl+Ang II	1.17991
Apoe-/-/Hint1SMKO+Lenti-Ctrl+Ang II	1.14501
Apoe-/-/Hint1SMKO+Lenti-Ctrl+Ang II	1.17821
Apoe-/-/Hint1SMKO+Lenti-Ctrl+Ang II	1.21925
Apoe-/-/Hint1SMKO+Lenti-Ctrl+Ang II	1.05895
Apoe-/-/Hint1SMKO+Lenti-Ctrl+Ang II	1.32817
Apoe-/-/Hint1SMKO+Lenti-Ctrl+Ang II	1.14314
Apoe-/-/Hint1SMKO+Lenti-Ctrl+Ang II	1.08713
Apoe-/-/Hint1SMKO+Lenti-Ctrl+Ang II	1.04885
Apoe-/-/Hint1SMKO+Lenti-Ctrl+Ang II	1.44311
Apoe-/-/Hint1SMKO+Lenti-Ctrl+Ang II	1.70677
Apoe-/-/Hint1SMKO+Lenti-Ctrl+Ang II	0.888369
Apoe-/-/Tagln-cre+Lenti-Itga6+Ang II	1.57103
Apoe-/-/Tagln-cre+Lenti-Itga6+Ang II	1.70926
Apoe-/-/Tagln-cre+Lenti-Itga6+Ang II	1.99996
Apoe-/-/Tagln-cre+Lenti-Itga6+Ang II	2.69338
Apoe-/-/Tagln-cre+Lenti-Itga6+Ang II	1.64499
Apoe-/-/Tagln-cre+Lenti-Itga6+Ang II	2.05294
Apoe-/-/Tagln-cre+Lenti-Itga6+Ang II	1.70527
Apoe-/-/Tagln-cre+Lenti-Itga6+Ang II	1.53389
Apoe-/-/Tagln-cre+Lenti-Itga6+Ang II	1.77293
Apoe-/-/Tagln-cre+Lenti-Itga6+Ang II	2.32939
Apoe-/-/Hint1SMKO+Lenti-Itga6+Ang II	1.9133
Apoe-/-/Hint1SMKO+Lenti-Itga6+Ang II	2.15493
Apoe-/-/Hint1SMKO+Lenti-Itga6+Ang II	1.53026
Apoe-/-/Hint1SMKO+Lenti-Itga6+Ang II	1.80932
Apoe-/-/Hint1SMKO+Lenti-Itga6+Ang II	1.76093
Apoe-/-/Hint1SMKO+Lenti-Itga6+Ang II	2.07933
Apoe-/-/Hint1SMKO+Lenti-Itga6+Ang II	1.8735
Apoe-/-/Hint1SMKO+Lenti-Itga6+Ang II	2.12758
Apoe-/-/Hint1SMKO+Lenti-Itga6+Ang II	1.83716
Figure 5G	N=6
	Relative α-SMA expression	Relative SM22 expression	Relative Vimentin expression
Apoe-/-/Tagln-cre+Lenti-Ctrl+Saline	0.939032	1.03334	0.855823
Apoe-/-/Hint1SMKO+Lenti-Ctrl+Saline	1.06245	0.94177	1.04217
Apoe-/-/Tagln-cre+Lenti-Itga6+Saline	0.822583	1.13732	1.02209
Apoe-/-/Hint1SMKO+Lenti-Itga6+Saline	0.767785	1.02193	1.0412
Apoe-/-/Tagln-cre+Lenti-Ctrl+Ang II	0.485682	0.661136	3.73508
Apoe-/-/Hint1SMKO+Lenti-Ctrl+Ang II	0.710863	0.911909	2.04997
Apoe-/-/Tagln-cre+Lenti-Itga6+Ang II	0.119642	0.317943	6.1392
Apoe-/-/Hint1SMKO+Lenti-Itga6+Ang II	0.108485	0.292938	5.83268
	Relative α-SMA expression	Relative SM22 expression	Relative Vimentin expression
Apoe-/-/Tagln-cre+Lenti-Ctrl+Saline	1.08561	1.16282	1.14581
Apoe-/-/Hint1SMKO+Lenti-Ctrl+Saline	0.941645	1.02733	0.826
Apoe-/-/Tagln-cre+Lenti-Itga6+Saline	0.915876	0.898448	0.719484
Apoe-/-/Hint1SMKO+Lenti-Itga6+Saline	0.73386	0.765206	1.35928
Apoe-/-/Tagln-cre+Lenti-Ctrl+Ang II	0.404451	0.517197	4.00206
Apoe-/-/Hint1SMKO+Lenti-Ctrl+Ang II	0.512069	0.74904	2.28049
Apoe-/-/Tagln-cre+Lenti-Itga6+Ang II	0.119408	0.156795	6.23007
Apoe-/-/Hint1SMKO+Lenti-Itga6+Ang II	0.214497	0.195757	6.67207
	Relative α-SMA expression	Relative SM22 expression	Relative Vimentin expression
Apoe-/-/Tagln-cre+Lenti-Ctrl+Saline	1.18316	1.10735	1.08556
Apoe-/-/Hint1SMKO+Lenti-Ctrl+Saline	1.01826	1.1048	0.783823
Apoe-/-/Tagln-cre+Lenti-Itga6+Saline	1.44947	0.910253	0.626861
Apoe-/-/Hint1SMKO+Lenti-Itga6+Saline	1.24981	0.816307	0.889777
Apoe-/-/Tagln-cre+Lenti-Ctrl+Ang II	0.364532	0.664528	3.53667
Apoe-/-/Hint1SMKO+Lenti-Ctrl+Ang II	0.579924	0.837617	1.86174
Apoe-/-/Tagln-cre+Lenti-Itga6+Ang II	0.27027	0.237135	5.21577
Apoe-/-/Hint1SMKO+Lenti-Itga6+Ang II	0.307577	0.219172	5.00875
	Relative α-SMA expression	Relative SM22 expression	Relative Vimentin expression
Apoe-/-/Tagln-cre+Lenti-Ctrl+Saline	1.09794	0.92598	1.26131
Apoe-/-/Hint1SMKO+Lenti-Ctrl+Saline	1.15593	0.81343	1.07742
Apoe-/-/Tagln-cre+Lenti-Itga6+Saline	1.06027	0.819243	0.812898
Apoe-/-/Hint1SMKO+Lenti-Itga6+Saline	0.966038	0.770763	1.53512
Apoe-/-/Tagln-cre+Lenti-Ctrl+Ang II	0.57289	0.40701	3.95156
Apoe-/-/Hint1SMKO+Lenti-Ctrl+Ang II	0.788593	0.617251	2.02248
Apoe-/-/Tagln-cre+Lenti-Itga6+Ang II	0.165626	0.14511	5.19238
Apoe-/-/Hint1SMKO+Lenti-Itga6+Ang II	0.148258	0.188848	5.55606
	Relative α-SMA expression	Relative SM22 expression	Relative Vimentin expression
Apoe-/-/Tagln-cre+Lenti-Ctrl+Saline	0.758762	0.840965	0.884151
Apoe-/-/Hint1SMKO+Lenti-Ctrl+Saline	0.885958	0.764946	0.477614
Apoe-/-/Tagln-cre+Lenti-Itga6+Saline	0.772324	0.786456	0.698134
Apoe-/-/Hint1SMKO+Lenti-Itga6+Saline	0.596886	0.768529	0.964689
Apoe-/-/Tagln-cre+Lenti-Ctrl+Ang II	0.309612	0.349217	2.73623
Apoe-/-/Hint1SMKO+Lenti-Ctrl+Ang II	0.674481	0.63618	1.58278
Apoe-/-/Tagln-cre+Lenti-Itga6+Ang II	0.12546	0.112279	4.52506
Apoe-/-/Hint1SMKO+Lenti-Itga6+Ang II	0.258817	0.124026	4.49183
	Relative α-SMA expression	Relative SM22 expression	Relative Vimentin expression
Apoe-/-/Tagln-cre+Lenti-Ctrl+Saline	0.9355	0.929549	0.767341
Apoe-/-/Hint1SMKO+Lenti-Ctrl+Saline	1.00423	0.802071	0.728286
Apoe-/-/Tagln-cre+Lenti-Itga6+Saline	1.00772	0.939325	1.08319
Apoe-/-/Hint1SMKO+Lenti-Itga6+Saline	1.047	1.18967	1.04542
Apoe-/-/Tagln-cre+Lenti-Ctrl+Ang II	0.498303	0.392375	3.60202
Apoe-/-/Hint1SMKO+Lenti-Ctrl+Ang II	0.899726	0.829102	1.63013
Apoe-/-/Tagln-cre+Lenti-Itga6+Ang II	0.214276	0.303142	4.45013
Apoe-/-/Hint1SMKO+Lenti-Itga6+Ang II	0.317363	0.235364	5.04259

## Sheet: Figure 6
Figure 6B	N=6
	ITGA6/β-actin
siN	0.800953
siN+PDGF-BB	1.72366
siTFAP2A	0.828543
siTFAP2A+PDGF-BB	1.08938
	ITGA6/β-actin
siN	0.807348
siN+PDGF-BB	1.54684
siTFAP2A	0.89561
siTFAP2A+PDGF-BB	1.0016
	ITGA6/β-actin
siN	1.10708
siN+PDGF-BB	1.75336
siTFAP2A	1.01282
siTFAP2A+PDGF-BB	1.17025
	ITGA6/β-actin
siN	0.872105
siN+PDGF-BB	2.01079
siTFAP2A	0.876793
siTFAP2A+PDGF-BB	1.14304
	ITGA6/β-actin
siN	1.26787
siN+PDGF-BB	2.0824
siTFAP2A	0.950592
siTFAP2A+PDGF-BB	1.29097
	ITGA6/β-actin
siN	1.14464
siN+PDGF-BB	2.69405
siTFAP2A	1.18907
siTFAP2A+PDGF-BB	1.43088
Figure 6C	N=6
	Relative ITGA6 mRNA expression
siN	0.909803
siN	1.37406
siN	1.23322
siN	0.876838
siN	0.947339
siN	0.780878
siN+PDGF-BB	2.54572
siN+PDGF-BB	2.83228
siN+PDGF-BB	4.39695
siN+PDGF-BB	4.12034
siN+PDGF-BB	3.41949
siN+PDGF-BB	2.91167
siTFAP2A	1.55435
siTFAP2A	1.11086
siTFAP2A	1.03918
siTFAP2A	1.29566
siTFAP2A	0.572509
siTFAP2A	0.79541
siTFAP2A+PDGF-BB	1.28423
siTFAP2A+PDGF-BB	1.44764
siTFAP2A+PDGF-BB	1.19428
siTFAP2A+PDGF-BB	1.79039
siTFAP2A+PDGF-BB	1.6053
siTFAP2A+PDGF-BB	1.949
Figure 6D	N=6
	Relative luciferase activity of ITGA6 promoter
PGL6-ITGA6-luc	0.735218
PGL6-ITGA6-luc	0.655023
PGL6-ITGA6-luc	0.723824
PGL6-ITGA6-luc	1.22397
PGL6-ITGA6-luc	1.28953
PGL6-ITGA6-luc	1.37243
PGL6-ITGA6-luc+TFAP2A(0.1ug)	5.86365
PGL6-ITGA6-luc+TFAP2A(0.1ug)	5.95896
PGL6-ITGA6-luc+TFAP2A(0.1ug)	5.8845
PGL6-ITGA6-luc+TFAP2A(0.1ug)	6.75984
PGL6-ITGA6-luc+TFAP2A(0.1ug)	6.34335
PGL6-ITGA6-luc+TFAP2A(0.1ug)	6.7729
PGL6-ITGA6-luc+TFAP2A(0.2ug)	6.59475
PGL6-ITGA6-luc+TFAP2A(0.2ug)	7.25268
PGL6-ITGA6-luc+TFAP2A(0.2ug)	7.91804
PGL6-ITGA6-luc+TFAP2A(0.2ug)	8.09074
PGL6-ITGA6-luc+TFAP2A(0.2ug)	7.86982
PGL6-ITGA6-luc+TFAP2A(0.2ug)	7.9191
PGL6-ITGA6-luc+TFAP2A(0.3ug)	9.07613
PGL6-ITGA6-luc+TFAP2A(0.3ug)	9.42195
PGL6-ITGA6-luc+TFAP2A(0.3ug)	9.36943
PGL6-ITGA6-luc+TFAP2A(0.3ug)	9.6129
PGL6-ITGA6-luc+TFAP2A(0.3ug)	9.59041
PGL6-ITGA6-luc+TFAP2A(0.3ug)	9.68051
Figure 6E	N=6
IP:IgG	Fold expression versus normal IgG
siN	0.9116
siN	1.10041
siN	0.870106
siN	1.05394
siN	1.10959
siN	0.95435
siN+PDGF-BB	1.05897
siN+PDGF-BB	0.933937
siN+PDGF-BB	1.03532
siN+PDGF-BB	0.957648
siN+PDGF-BB	0.894866
siN+PDGF-BB	1.13764
siHint1	0.869148
siHint1	0.79601
siHint1	1.10031
siHint1	0.993402
siHint1	0.863532
siHint1	1.01049
siHint1+PDGF-BB	0.908535
siHint1+PDGF-BB	1.00205
siHint1+PDGF-BB	0.939309
siHint1+PDGF-BB	1.135
siHint1+PDGF-BB	0.863709
siHint1+PDGF-BB	1.12473
IP:TFAP2A
siN	9.13159
siN	10.0404
siN	8.58386
siN	10.4637
siN	7.8728
siN	11.6709
siN+PDGF-BB	43.9756
siN+PDGF-BB	41.9655
siN+PDGF-BB	41.722
siN+PDGF-BB	40.3044
siN+PDGF-BB	42.2033
siN+PDGF-BB	43.803
siHint1	11.3868
siHint1	9.6256
siHint1	9.73546
siHint1	13.2106
siHint1	8.09659
siHint1	10.5767
siHint1+PDGF-BB	26.5213
siHint1+PDGF-BB	25.3605
siHint1+PDGF-BB	26.1385
siHint1+PDGF-BB	23.629
siHint1+PDGF-BB	24.5145
siHint1+PDGF-BB	26.6615
Figure 6F	N=6
	Relative luciferase activity of ITGA6 promoter
PGL6-ITGA6-luc	1.10503
PGL6-ITGA6-luc	1.07499
PGL6-ITGA6-luc	1.20978
PGL6-ITGA6-luc	0.942244
PGL6-ITGA6-luc	0.807703
PGL6-ITGA6-luc	0.860256
PGL6-ITGA6-luc+TFAP2A	6.57952
PGL6-ITGA6-luc+TFAP2A	5.55186
PGL6-ITGA6-luc+TFAP2A	7.52427
PGL6-ITGA6-luc+TFAP2A	5.71375
PGL6-ITGA6-luc+TFAP2A	6.83273
PGL6-ITGA6-luc+TFAP2A	5.9868
PGL6-ITGA6-luc+TFAP2A+HINT1	11.3795
PGL6-ITGA6-luc+TFAP2A+HINT1	10.856
PGL6-ITGA6-luc+TFAP2A+HINT1	11.2822
PGL6-ITGA6-luc+TFAP2A+HINT1	10.2211
PGL6-ITGA6-luc+TFAP2A+HINT1	11.2472
PGL6-ITGA6-luc+TFAP2A+HINT1	9.89312
Figure 6G	N=3
	Relative luciferase activity of ITGA6 promoter
WT	1.05371
WT	1.00874
WT	0.937552
Mut1	1.03398
Mut1	0.817348
Mut1	0.783054
Mut2	0.880134
Mut2	0.839978
Mut2	0.851023
Mut3	0.835968
Mut3	0.938519
Mut3	0.82281
Mut4	0.926674
Mut4	1.01357
Mut4	0.816877
Mut5	0.16705
Mut5	0.192049
Mut5	0.269849

## Sheet: Figure 7
Figure 7A	N=6
	p-FAK/FAK
siN	1.04699
siN+PDGF-BB	2.1415
siITGA6	0.989243
siITGA6+PDGF-BB	1.08455
	p-FAK/FAK
siN	0.589745
siN+PDGF-BB	1.8398
siITGA6	0.656173
siITGA6+PDGF-BB	1.01082
	p-FAK/FAK
siN	0.790569
siN+PDGF-BB	1.86236
siITGA6	0.92946
siITGA6+PDGF-BB	1.17025
	p-FAK/FAK
siN	1.15458
siN+PDGF-BB	2.5939
siITGA6	0.935505
siITGA6+PDGF-BB	1.82505
	p-FAK/FAK
siN	1.13019
siN	1.28792
siN+PDGF-BB	2.70179
siN+PDGF-BB	3.15183
siITGA6	1.34845
siITGA6	1.21636
siITGA6+PDGF-BB	1.7598
siITGA6+PDGF-BB	1.72536
	p-STAT3/STAT3
siN	0.596895
siN+PDGF-BB	1.87701
siITGA6	0.748646
siITGA6+PDGF-BB	1.24013
	p-STAT3/STAT3
siN	1.09505
siN+PDGF-BB	2.87966
siITGA6	0.659284
siITGA6+PDGF-BB	1.37605
	p-STAT3/STAT3
siN	0.863952
siN+PDGF-BB	2.19432
siITGA6	0.654243
siITGA6+PDGF-BB	1.04828
	p-STAT3/STAT3
siN	1.20691
siN+PDGF-BB	2.56281
siITGA6	1.19897
siITGA6+PDGF-BB	1.47734
	p-STAT3/STAT3
siN	1.12699
siN	1.11021
siN+PDGF-BB	3.23006
siN+PDGF-BB	3.36689
siITGA6	1.2835
siITGA6	1.14876
siITGA6+PDGF-BB	1.6222
siITGA6+PDGF-BB	1.60856
Figure 7B	N=6
	Relative α-SMA expression	Relative SM22 expression	Relative Vimentin expression
Vehicle	1.16713	0.838223	0.970525
Vehicle+PDGF-BB	0.461246	0.448586	2.13484
Defactinib	0.969927	0.879393	1.04093
Defactinib+PDGF-BB	0.761611	0.77788	1.22529
	Relative α-SMA expression	Relative SM22 expression	Relative Vimentin expression
Vehicle	0.949785	0.982484	1.10818
Vehicle+PDGF-BB	0.498036	0.50656	2.56643
Defactinib	1.21164	1.15217	1.26608
Defactinib+PDGF-BB	1.05617	0.894806	1.51041
	Relative α-SMA expression	Relative SM22 expression	Relative Vimentin expression
Vehicle	0.884127	1.0727	0.983225
Vehicle+PDGF-BB	0.510147	0.410775	2.28755
Defactinib	0.897748	1.09849	0.959809
Defactinib+PDGF-BB	0.703166	0.863487	1.16737
	Relative α-SMA expression	Relative SM22 expression	Relative Vimentin expression
Vehicle	1.09126	1.26736	1.46302
Vehicle+PDGF-BB	0.567273	0.499166	2.66111
Defactinib	1.0343	1.29977	1.35998
Defactinib+PDGF-BB	0.818105	1.09789	1.00586
	Relative α-SMA expression	Relative SM22 expression	Relative Vimentin expression
Vehicle	0.9657	0.930199	0.681151
Vehicle	0.942003	0.909039	0.793896
Vehicle+PDGF-BB	0.337568	0.311498	2.82687
Vehicle+PDGF-BB	0.311495	0.306631	2.56189
Defactinib	0.884484	0.93866	0.810817
Defactinib	0.949155	0.880463	0.720444
Defactinib+PDGF-BB	0.848143	0.826516	1.25547
Defactinib+PDGF-BB	0.856137	0.819213	1.2621
Figure 7C	N=6
	Relative α-SMA expression	Relative SM22 expression	Relative Vimentin expression
Lenti-Ctrl+Vehicle+PBS	1.00753	0.941984	1.06804
Lenti-Ctrl+Defactinib+PBS	1.10186	1.03014	1.30301
Lenti-ITGA6+Vehicle+PBS	1.04732	0.85136	1.26197
Lenti-ITGA6+Defactinib+PBS	0.963905	0.872298	1.10936
Lenti-Ctrl+Vehicle+PDGF-BB	0.429823	0.443469	3.61742
Lenti-Ctrl+Defactinib+PDGF-BB	0.67143	0.679517	1.9039
Lenti-ITGA6+Vehicle+PDGF-BB	0.209608	0.187544	5.79062
Lenti-ITGA6+Defactinib+PDGF-BB	0.627074	0.663331	1.80028
	Relative α-SMA expression	Relative SM22 expression	Relative Vimentin expression
Lenti-Ctrl+Vehicle+PBS	0.99811	1.01572	0.706885
Lenti-Ctrl+Defactinib+PBS	0.962334	0.980063	0.673047
Lenti-ITGA6+Vehicle+PBS	0.943959	0.869837	0.730183
Lenti-ITGA6+Defactinib+PBS	0.851814	0.91053	0.898888
Lenti-Ctrl+Vehicle+PDGF-BB	0.472191	0.474588	2.99907
Lenti-Ctrl+Defactinib+PDGF-BB	0.686962	0.711376	2.08815
Lenti-ITGA6+Vehicle+PDGF-BB	0.157668	0.154526	5.07224
Lenti-ITGA6+Defactinib+PDGF-BB	0.772493	0.713877	1.80056
	Relative α-SMA expression	Relative SM22 expression	Relative Vimentin expression
Lenti-Ctrl+Vehicle+PBS	0.965874	0.971208	1.06396
Lenti-Ctrl+Defactinib+PBS	0.957279	0.986532	1.19809
Lenti-ITGA6+Vehicle+PBS	0.896686	0.882944	0.961512
Lenti-ITGA6+Defactinib+PBS	0.939935	0.937533	1.12278
Lenti-Ctrl+Vehicle+PDGF-BB	0.471217	0.465659	3.21684
Lenti-Ctrl+Defactinib+PDGF-BB	0.783136	0.732494	1.94408
Lenti-ITGA6+Vehicle+PDGF-BB	0.251332	0.140689	4.73746
Lenti-ITGA6+Defactinib+PDGF-BB	0.741292	0.72944	1.80439
	Relative α-SMA expression	Relative SM22 expression	Relative Vimentin expression
Lenti-Ctrl+Vehicle+PBS	0.977187	0.970558	0.907329
Lenti-Ctrl+Defactinib+PBS	0.879698	0.992885	1.09729
Lenti-ITGA6+Vehicle+PBS	0.867274	0.859838	1.00483
Lenti-ITGA6+Defactinib+PBS	0.850798	0.972571	1.26019
Lenti-Ctrl+Vehicle+PDGF-BB	0.483926	0.523772	3.19475
Lenti-Ctrl+Defactinib+PDGF-BB	0.686014	0.846837	1.85639
Lenti-ITGA6+Vehicle+PDGF-BB	0.28586	0.177767	5.10403
Lenti-ITGA6+Defactinib+PDGF-BB	0.728199	0.872675	1.97187
	Relative α-SMA expression	Relative SM22 expression	Relative Vimentin expression
Lenti-Ctrl+Vehicle+PBS	0.995475	1.09337	1.0034
Lenti-Ctrl+Defactinib+PBS	1.03015	1.07464	1.12463
Lenti-ITGA6+Vehicle+PBS	0.880624	0.963175	1.08285
Lenti-ITGA6+Defactinib+PBS	0.926391	1.08209	1.36711
Lenti-Ctrl+Vehicle+PDGF-BB	0.456908	0.492663	3.73562
Lenti-Ctrl+Defactinib+PDGF-BB	0.842431	0.938137	1.94036
Lenti-ITGA6+Vehicle+PDGF-BB	0.194489	0.185949	5.60844
Lenti-ITGA6+Defactinib+PDGF-BB	0.825517	0.835965	1.96728
	Relative α-SMA expression	Relative SM22 expression	Relative Vimentin expression
Lenti-Ctrl+Vehicle+PBS	1.05583	1.00716	1.25378
Lenti-Ctrl+Defactinib+PBS	0.962728	1.03703	1.131
Lenti-ITGA6+Vehicle+PBS	0.935528	0.957704	1.12647
Lenti-ITGA6+Defactinib+PBS	0.925385	0.925231	1.15959
Lenti-Ctrl+Vehicle+PDGF-BB	0.399178	0.455124	3.38379
Lenti-Ctrl+Defactinib+PDGF-BB	0.810269	0.786824	2.06176
Lenti-ITGA6+Vehicle+PDGF-BB	0.16315	0.190678	5.78251
Lenti-ITGA6+Defactinib+PDGF-BB	0.775794	0.656268	1.77457
Figure 7D
	p-FAK/FAK
siN	1.44374
siN	1.37245
siHINT1	1.39517
siHINT1	1.48489
siN+PDGF-BB	2.61926
siN+PDGF-BB	2.70145
siHINT1+PDGF-BB	1.65601
siHINT1+PDGF-BB	1.80894
	p-FAK/FAK
siN	0.577269
siN	0.816118
siHINT1	0.793699
siHINT1	0.799664
siN+PDGF-BB	2.05834
siN+PDGF-BB	2.57471
siHINT1+PDGF-BB	1.30599
siHINT1+PDGF-BB	1.15529
	p-FAK/FAK
siN	1.00371
siN	0.786704
siHINT1	1.08538
siHINT1	1.09467
siN+PDGF-BB	2.09627
siN+PDGF-BB	2.21044
siHINT1+PDGF-BB	1.50849
siHINT1+PDGF-BB	1.10574
Figure 7E	N=6
	Relative α-SMA expression	Relative SM22 expression	Relative Vimentin expression
Lenti-Ctrl+Vehicle+PBS	0.981911	0.883418	0.843379
Lenti-Ctrl+Defactinib+PBS	0.869135	0.902855	1.0489
Lenti-HINT1+Vehicle+PBS	0.963508	0.944287	0.862408
Lenti-HINT1+Defactinib+PBS	0.876636	0.997831	0.928297
Lenti-Ctrl+Vehicle+PDGF-BB	0.50629	0.470588	2.67074
Lenti-Ctrl+Defactinib+PDGF-BB	0.8375	0.765879	1.23374
Lenti-HINT1+Vehicle+PDGF-BB	0.258112	0.161056	5.3803
Lenti-HINT1+Defactinib+PDGF-BB	0.872981	0.804884	1.2438
	Relative α-SMA expression	Relative SM22 expression	Relative Vimentin expression
Lenti-Ctrl+Vehicle+PBS	1.02399	1.00994	0.838217
Lenti-Ctrl+Defactinib+PBS	0.987942	0.893739	0.807156
Lenti-HINT1+Vehicle+PBS	1.08171	1.04569	0.911521
Lenti-HINT1+Defactinib+PBS	0.977154	0.873457	1.2328
Lenti-Ctrl+Vehicle+PDGF-BB	0.506303	0.40279	2.97261
Lenti-Ctrl+Defactinib+PDGF-BB	0.893061	0.752713	1.7047
Lenti-HINT1+Vehicle+PDGF-BB	0.175693	0.120387	6.05317
Lenti-HINT1+Defactinib+PDGF-BB	0.929101	0.773389	1.48407
	Relative α-SMA expression	Relative SM22 expression	Relative Vimentin expression
Lenti-Ctrl+Vehicle+PBS	0.986347	1.01611	1.05638
Lenti-Ctrl+Defactinib+PBS	0.918914	0.911756	0.884882
Lenti-HINT1+Vehicle+PBS	0.980967	1.05133	1.20486
Lenti-HINT1+Defactinib+PBS	0.815711	0.942527	1.21314
Lenti-Ctrl+Vehicle+PDGF-BB	0.538462	0.504896	3.58583
Lenti-Ctrl+Defactinib+PDGF-BB	0.770863	0.836823	1.93127
Lenti-HINT1+Vehicle+PDGF-BB	0.321993	0.180015	5.48024
Lenti-HINT1+Defactinib+PDGF-BB	0.829468	0.839878	1.81424
	Relative α-SMA expression	Relative SM22 expression	Relative Vimentin expression
Lenti-Ctrl+Vehicle+PBS	1.05655	0.927381	1.06865
Lenti-Ctrl+Defactinib+PBS	0.925387	0.814969	0.908671
Lenti-HINT1+Vehicle+PBS	0.947696	0.865201	1.04043
Lenti-HINT1+Defactinib+PBS	0.949009	0.846966	1.14314
Lenti-Ctrl+Vehicle+PDGF-BB	0.534716	0.350857	3.35326
Lenti-Ctrl+Defactinib+PDGF-BB	0.829799	0.733965	1.78421
Lenti-HINT1+Vehicle+PDGF-BB	0.196904	0.129743	4.73981
Lenti-HINT1+Defactinib+PDGF-BB	0.805234	0.646833	1.92352
	Relative α-SMA expression	Relative SM22 expression	Relative Vimentin expression
Lenti-Ctrl+Vehicle+PBS	1.02728	1.10156	1.34648
Lenti-Ctrl+Defactinib+PBS	0.877486	1.00695	1.24117
Lenti-HINT1+Vehicle+PBS	0.970212	0.966111	1.17172
Lenti-HINT1+Defactinib+PBS	0.905541	0.903703	1.19065
Lenti-Ctrl+Vehicle+PDGF-BB	0.470173	0.456646	3.54326
Lenti-Ctrl+Defactinib+PDGF-BB	0.806639	0.739248	1.74811
Lenti-HINT1+Vehicle+PDGF-BB	0.192974	0.11835	5.46771
Lenti-HINT1+Defactinib+PDGF-BB	0.829286	0.760946	1.60142
	Relative α-SMA expression	Relative SM22 expression	Relative Vimentin expression
Lenti-Ctrl+Vehicle+PBS	0.92393	1.0616	0.846889
Lenti-Ctrl+Defactinib+PBS	0.862995	1.00257	0.744856
Lenti-HINT1+Vehicle+PBS	0.896267	0.9223	0.938949
Lenti-HINT1+Defactinib+PBS	0.816598	0.894442	1.26681
Lenti-Ctrl+Vehicle+PDGF-BB	0.540238	0.475771	2.87189
Lenti-Ctrl+Defactinib+PDGF-BB	0.810758	0.61696	1.63675
Lenti-HINT1+Vehicle+PDGF-BB	0.239086	0.136185	5.55273
Lenti-HINT1+Defactinib+PDGF-BB	0.740299	0.697488	1.46696

## Sheet: Figure 8
Figure 8C	N=12
	Aortic aneurysm incidence (%)
Apoe-/-+Vehicle+Ang II	0.75
Apoe-/-+Defactinib+Ang II	0.166667
Figure 8D	N=6-12
	Maximal internal diameter (mm)
Apoe-/-+Vehicle+Saline	0.920056
Apoe-/-+Vehicle+Saline	0.992443
Apoe-/-+Vehicle+Saline	0.914012
Apoe-/-+Vehicle+Saline	1.03605
Apoe-/-+Vehicle+Saline	0.923081
Apoe-/-+Vehicle+Saline	0.950694
Apoe-/-+Defactinib+Saline	0.989437
Apoe-/-+Defactinib+Saline	0.966498
Apoe-/-+Defactinib+Saline	0.952589
Apoe-/-+Defactinib+Saline	0.9637
Apoe-/-+Defactinib+Saline	0.929035
Apoe-/-+Defactinib+Saline	0.942726
Apoe-/-+Vehicle+Ang II	2.57183
Apoe-/-+Vehicle+Ang II	1.46907
Apoe-/-+Vehicle+Ang II	1.39913
Apoe-/-+Vehicle+Ang II	2.50911
Apoe-/-+Vehicle+Ang II	1.39188
Apoe-/-+Vehicle+Ang II	1.90311
Apoe-/-+Vehicle+Ang II	1.85625
Apoe-/-+Vehicle+Ang II	2.08366
Apoe-/-+Vehicle+Ang II	1.98518
Apoe-/-+Vehicle+Ang II	1.40472
Apoe-/-+Vehicle+Ang II	1.81587
Apoe-/-+Defactinib+Ang II	1.26238
Apoe-/-+Defactinib+Ang II	1.04088
Apoe-/-+Defactinib+Ang II	1.42855
Apoe-/-+Defactinib+Ang II	1.26369
Apoe-/-+Defactinib+Ang II	1.42286
Apoe-/-+Defactinib+Ang II	1.54895
Apoe-/-+Defactinib+Ang II	1.17846
Apoe-/-+Defactinib+Ang II	1.10013
Apoe-/-+Defactinib+Ang II	1.46738
Apoe-/-+Defactinib+Ang II	1.23343
Apoe-/-+Defactinib+Ang II	0.970264
Apoe-/-+Defactinib+Ang II	1.08327
Figure 8H	N=6
	Relative α-SMA expression	Relative SM22 expression	Relative Vimentin expression
Apoe-/-+Vehicle+Saline	0.921621	1.00073	1.01337
Apoe-/-+Vehicle+Ang II	0.475343	0.508079	2.16465
Apoe-/-+Defactinib+Saline	0.996	1.14387	1.20086
Apoe-/-+Defactinib+Ang II	0.95553	0.945348	1.33071
	Relative α-SMA expression	Relative SM22 expression	Relative Vimentin expression
Apoe-/-+Vehicle+Saline	1.0945	1.36055	1.27381
Apoe-/-+Vehicle+Ang II	0.551044	0.571539	3.78389
Apoe-/-+Defactinib+Saline	1.06635	1.43951	1.33647
Apoe-/-+Defactinib+Ang II	1.02188	1.23538	1.70631
	Relative α-SMA expression	Relative SM22 expression	Relative Vimentin expression
Apoe-/-+Vehicle+Saline	1.32939	1.15395	0.948058
Apoe-/-+Vehicle+Ang II	0.529935	0.51352	3.1498
Apoe-/-+Defactinib+Saline	1.20231	1.09897	0.893422
Apoe-/-+Defactinib+Ang II	1.02264	0.832346	1.41789
	Relative α-SMA expression	Relative SM22 expression	Relative Vimentin expression
Apoe-/-+Vehicle+Saline	1.10662	0.858754	0.808277
Apoe-/-+Vehicle+Ang II	0.532305	0.424565	2.38358
Apoe-/-+Defactinib+Saline	0.976245	0.810856	0.755428
Apoe-/-+Defactinib+Ang II	1.08198	0.884661	1.2635
	Relative α-SMA expression	Relative SM22 expression	Relative Vimentin expression
Apoe-/-+Vehicle+Saline	0.783265	0.925057	1.06203
Apoe-/-+Vehicle+Ang II	0.39124	0.426689	3.00724
Apoe-/-+Defactinib+Saline	0.912783	0.864527	1.06883
Apoe-/-+Defactinib+Ang II	0.680615	0.790567	1.78277
	Relative α-SMA expression	Relative SM22 expression	Relative Vimentin expression
Apoe-/-+Vehicle+Saline	0.7646	0.700965	0.894459
Apoe-/-+Vehicle+Ang II	0.205058	0.336186	2.0967
Apoe-/-+Defactinib+Saline	0.751861	0.655489	0.883428
Apoe-/-+Defactinib+Ang II	0.603473	0.557117	1.06403

## Sheet: Supplemetal Figure 1
Supplemetal Figure 1A	N=6
	HINT1/GAPDH
Apoe-/-+Ang II 0d	1.09737
Apoe-/-+Ang II 0d	0.877222
Apoe-/-+Ang II 0d	1.04558
Apoe-/-+Ang II 3d	2.04196
Apoe-/-+Ang II 3d	1.72424
Apoe-/-+Ang II 3d	2.07711
Apoe-/-+Ang II 7d	2.75011
Apoe-/-+Ang II 7d	3.40611
Apoe-/-+Ang II 7d	3.39571
Apoe-/-+Ang II 28d	3.99323
Apoe-/-+Ang II 28d	4.10457
Apoe-/-+Ang II 28d	4.40221
	HINT1/GAPDH
Apoe-/-+Ang II 0d	0.946498
Apoe-/-+Ang II 0d	1.07241
Apoe-/-+Ang II 0d	0.96092
Apoe-/-+Ang II 3d	2.22156
Apoe-/-+Ang II 3d	1.77559
Apoe-/-+Ang II 3d	1.83324
Apoe-/-+Ang II 7d	2.90501
Apoe-/-+Ang II 7d	2.84488
Apoe-/-+Ang II 7d	2.51485
Apoe-/-+Ang II 28d	3.50001
Apoe-/-+Ang II 28d	3.71883
Apoe-/-+Ang II 28d	4.01161
Supplemetal Figure 1B	N=3
	Relative Hint1mRNA expression
PBS	0.87733
PBS	1.02077
PBS	1.11663
Ang II	1.04742
Ang II	0.858599
Ang II	0.936462
Supplemetal Figure 1C	N=3
	HINT1/Tubulin
PBS	0.964571
PBS	1.068
PBS	0.967433
Ang II	0.842643
Ang II	0.758385
Ang II	1.01823
Supplemetal Figure 1D	N=3
	Relative Hint1mRNA expression
PBS	1.00794
PBS	0.978316
PBS	1.01412
Ang II	1.04936
Ang II	0.839687
Ang II	1.03963
Supplemetal Figure 1E	N=3
	HINT1/Tubulin
PBS	0.941048
PBS	0.940084
PBS	1.11887
Ang II	1.14264
Ang II	0.907037
Ang II	1.01988

## Sheet: Supplemetal Figure 2
Supplemetal Figure 2A	N=3
	HINT1/GAPDH
WT	0.951635
WT	1.01242
WT	1.03595
Hint1SMKO	0.0660668
Hint1SMKO	0.0580855
Hint1SMKO	0.0046555
Supplemetal Figure 2B	N=3
	Relative Hint1mRNA expression
WT	1.14313
WT	1.03452
WT	0.845606
Hint1SMKO	0.00184924
Hint1SMKO	0.00241871
Hint1SMKO	0.00358698
Supplemetal Figure 2C	N=12-16
	Systolic blood pressure (mmHg)
	0 week	1 week	2 week	3 week	4 week
Apoe-/-/Hint1f/f+Saline	111.5	108.462	115.69	107.57	106.13
Apoe-/-/Hint1f/f+Saline	107.625	115.95	111.9	105.58	125.2
Apoe-/-/Hint1f/f+Saline	109.571	105.5	93.875	109.79	119.57
Apoe-/-/Hint1f/f+Saline	105.857	97.75	109.52	115.63	105.8
Apoe-/-/Hint1f/f+Saline	112.667	102	92.231	106.4	103.17
Apoe-/-/Hint1f/f+Saline	104.4	108.438	100.47	108.18	110.7
Apoe-/-/Hint1f/f+Saline	109.92	112.8	108.75	113.8	119.7
Apoe-/-/Hint1f/f+Saline	112.38	108.25	107.57	114.9	105.88
Apoe-/-/Hint1f/f+Saline	104	111	114.8	113.88	110.5
Apoe-/-/Hint1f/f+Saline	109.22	109.71	109.23	112.91	116.09
Apoe-/-/Hint1f/f+Saline	111.1	110.5	102.4	114.14	117
Apoe-/-/Hint1f/f+Saline	113	110.25	112.57	106.43	110.8
Apoe-/-/Hint1SMKO+Saline	108.571	124.182	107.07	121.22	108.29
Apoe-/-/Hint1SMKO+Saline	112.947	106.571	95.412	108.13	120.82
Apoe-/-/Hint1SMKO+Saline	98.4615	110.933	105.17	107.38	128.44
Apoe-/-/Hint1SMKO+Saline	104.5	102.727	107.94	103.42	119.27
Apoe-/-/Hint1SMKO+Saline	122.111	110.533	105.38	99.222	111.3
Apoe-/-/Hint1SMKO+Saline	115.118	115.286	119.27	112.29	124.83
Apoe-/-/Hint1SMKO+Saline	108.36	108.22	112.46	111.86	119.78
Apoe-/-/Hint1SMKO+Saline	104.6	105.5	114.4	115.43	119.14
Apoe-/-/Hint1SMKO+Saline	105.55	110.64	114.86	111.6	115.67
Apoe-/-/Hint1SMKO+Saline	111.22	111.7	109.63	99.6	102.29
Apoe-/-/Hint1SMKO+Saline	111.8	115.25	111.38	108	111.91
Apoe-/-/Hint1SMKO+Saline	111.5	112.71	104.83	105.22	120.77
Apoe-/-/Hint1f/f+Ang II	115.56	154.05	156.25	154.23	152.1
Apoe-/-/Hint1f/f+Ang II	117.44	124.14	144.27	148.6	133
Apoe-/-/Hint1f/f+Ang II	113.33	138.67	142.73	144.58	162.45
Apoe-/-/Hint1f/f+Ang II	125.33	126.67	161.4	181.35	139.29
Apoe-/-/Hint1f/f+Ang II	113.44	133	168	161	138.43
Apoe-/-/Hint1f/f+Ang II	108.83	107.45	133.91	173.08	164.92
Apoe-/-/Hint1f/f+Ang II	111.56	122.75	141.77	137.41	162.38
Apoe-/-/Hint1f/f+Ang II	119.86	109.18	157.73	152.58	161.7
Apoe-/-/Hint1f/f+Ang II	111.17	134	141.28	132.14	163.63
Apoe-/-/Hint1f/f+Ang II	110.5	120.6	149.64	163.08	147.67
Apoe-/-/Hint1f/f+Ang II	109.25	124.58	131.75	137.33	173.15
Apoe-/-/Hint1f/f+Ang II	102	132.5	161.56	155.53	164
Apoe-/-/Hint1f/f+Ang II	111.5	137.43	145.54	157	171.17
Apoe-/-/Hint1f/f+Ang II	111.4	132.72	134.92	143.67
Apoe-/-/Hint1f/f+Ang II	103.67	142.2
Apoe-/-/Hint1f/f+Ang II	115.5
Apoe-/-/Hint1SMKO+Ang II	102.583	111.629	144.69	181.1	150.92
Apoe-/-/Hint1SMKO+Ang II	85.5714	110.357	123.83	139.1	144.07
Apoe-/-/Hint1SMKO+Ang II	95	144.833	157.07	161.39	134
Apoe-/-/Hint1SMKO+Ang II	116.846	151.139	147.57	180.75	163.67
Apoe-/-/Hint1SMKO+Ang II	117.875	157.7	147.09	154.53	165.57
Apoe-/-/Hint1SMKO+Ang II	115.714	122.167	160.36	136	154.5
Apoe-/-/Hint1SMKO+Ang II	119	148.2	135.8	138.08	165.5
Apoe-/-/Hint1SMKO+Ang II	113	114.455	143.07	139.75	173.17
Apoe-/-/Hint1SMKO+Ang II	106.22	131.17	134.75	136	178.14
Apoe-/-/Hint1SMKO+Ang II	107.38	124.67	132.7	145.67	161.56
Apoe-/-/Hint1SMKO+Ang II	106.9	129.25	136.6	139.23	164.55
Apoe-/-/Hint1SMKO+Ang II	117	133.21	154.41	179.82	167.67
Apoe-/-/Hint1SMKO+Ang II	121.71	133.25	147.07	140.93	152.22
Apoe-/-/Hint1SMKO+Ang II	115.67	145.23	157.47	152.38	158.57
Apoe-/-/Hint1SMKO+Ang II	108.63	146.7	142.86	140.75	185.67
Apoe-/-/Hint1SMKO+Ang II	123	143	148	158	180
Supplemetal Figure 2D	N=16
	Aortic rupture number	Aortic rupture rate (%)
Apoe-/-/Hint1f/f+Ang II	3	18.75
Apoe-/-/Hint1SMKO+Ang II	1	6.25
Supplemetal Figure 2E	N=12-16
	Maximal external diameter (mm)
Apoe-/-/Hint1f/f+Saline	0.92
Apoe-/-/Hint1f/f+Saline	0.96
Apoe-/-/Hint1f/f+Saline	0.98
Apoe-/-/Hint1f/f+Saline	1.1
Apoe-/-/Hint1f/f+Saline	1
Apoe-/-/Hint1f/f+Saline	1.04
Apoe-/-/Hint1f/f+Saline	1.12
Apoe-/-/Hint1f/f+Saline	0.88
Apoe-/-/Hint1f/f+Saline	0.94
Apoe-/-/Hint1f/f+Saline	0.98
Apoe-/-/Hint1f/f+Saline	1.08
Apoe-/-/Hint1f/f+Saline	1.04
Apoe-/-/Hint1SMKO+Saline	0.98
Apoe-/-/Hint1SMKO+Saline	1.06
Apoe-/-/Hint1SMKO+Saline	0.96
Apoe-/-/Hint1SMKO+Saline	0.92
Apoe-/-/Hint1SMKO+Saline	0.88
Apoe-/-/Hint1SMKO+Saline	0.98
Apoe-/-/Hint1SMKO+Saline	0.96
Apoe-/-/Hint1SMKO+Saline	1.04
Apoe-/-/Hint1SMKO+Saline	1.08
Apoe-/-/Hint1SMKO+Saline	0.96
Apoe-/-/Hint1SMKO+Saline	1.11
Apoe-/-/Hint1SMKO+Saline	1.16
Apoe-/-/Hint1f/f+Ang II	2.04
Apoe-/-/Hint1f/f+Ang II	2.12
Apoe-/-/Hint1f/f+Ang II	1.72
Apoe-/-/Hint1f/f+Ang II	2.2
Apoe-/-/Hint1f/f+Ang II	2.36
Apoe-/-/Hint1f/f+Ang II	2.52
Apoe-/-/Hint1f/f+Ang II	1.96
Apoe-/-/Hint1f/f+Ang II	2.4
Apoe-/-/Hint1f/f+Ang II	1.92
Apoe-/-/Hint1f/f+Ang II	2.72
Apoe-/-/Hint1f/f+Ang II	1.54
Apoe-/-/Hint1f/f+Ang II	1.58
Apoe-/-/Hint1f/f+Ang II	1.62
Apoe-/-/Hint1f/f+Ang II	1.36
Apoe-/-/Hint1f/f+Ang II	1.42
Apoe-/-/Hint1f/f+Ang II	1.32
Apoe-/-/Hint1SMKO+Ang II	1.86
Apoe-/-/Hint1SMKO+Ang II	1.74
Apoe-/-/Hint1SMKO+Ang II	1.64
Apoe-/-/Hint1SMKO+Ang II	1.32
Apoe-/-/Hint1SMKO+Ang II	1.44
Apoe-/-/Hint1SMKO+Ang II	1.36
Apoe-/-/Hint1SMKO+Ang II	1.26
Apoe-/-/Hint1SMKO+Ang II	1.16
Apoe-/-/Hint1SMKO+Ang II	1.38
Apoe-/-/Hint1SMKO+Ang II	1.4
Apoe-/-/Hint1SMKO+Ang II	1.32
Apoe-/-/Hint1SMKO+Ang II	1.2
Apoe-/-/Hint1SMKO+Ang II	1.36
Apoe-/-/Hint1SMKO+Ang II	1.42
Apoe-/-/Hint1SMKO+Ang II	1.12
Apoe-/-/Hint1SMKO+Ang II	1.16

[truncated: 10 more sheets: Supplemetal Figure 3, Supplemetal Figure 4, Supplemetal Figure 5, Supplemetal Figure 6, Supplemetal Figure 7, Supplemetal Figure 8, Supplemetal Figure 9, Supplemetal Figure 10, Supplemetal Figure 11, Supplemetal Figure 12]
